# Supplementary material for: Chronic enrichment affects nitrogen removal in tidal freshwater river and estuarine creek sediments
Source: J Environ Qual. 2025 Jan 13;54(2):420–34. doi: 10.1002/jeq2.20674 (PMC11893282; doi:10.1002/jeq2.20674)
Supplement: Supplementary file 2 — Supporting Information [file JEQ2-54-420-s002.csv]

Date	Precipitation	Water level	System	Location		Metric	uM Nox	ug/L Chl-a	ppt salinity	mg/L ODO
3/24/2021	Dry	Standard	EST	US	EST-Dry	NOx conc	4.86
4/8/2021	Dry	Standard	EST	US	EST-Dry	NOx conc	24.43
4/22/2021	Dry	Standard	EST	US	EST-Dry	NOx conc	41.07
5/6/2021	Dry	Standard	EST	US	EST-Dry	NOx conc	44.07
5/24/2021	Dry	Standard	EST	US	EST-Dry	NOx conc	81.14		7
6/22/2021	Dry	Standard	EST	US	EST-Dry	NOx conc	23.36		2
7/9/2021	Dry	Standard	EST	US	EST-Dry	NOx conc	18.36		4
8/17/2021	Dry	Standard	EST	US	EST-Dry	NOx conc	10.64	132.47	9	4.94
8/19/2021	Dry	Standard	EST	US	EST-Dry	NOx conc	10.14		0
9/2/2021	Dry	Standard	EST	US	EST-Dry	NOx conc	4.61		4
10/19/2021	Dry	Standard	EST	US	EST-Dry	NOx conc	26.57		19
2/14/2022	Dry	Standard	EST	US	EST-Dry	NOx conc	8.43	7.56	5
3/15/2022	Dry	Standard	EST	US	EST-Dry	NOx conc	20.07	67.21	4
4/12/2022	Dry	Standard	EST	US	EST-Dry	NOx conc	13.21	12.94	29.72
5/24/2022	Dry	Standard	EST	US	EST-Dry	NOx conc	17.75	31.58	9.49	2.44
6/23/2022	Dry	Standard	EST	US	EST-Dry	NOx conc	14.87	71.01	8.89	2.24
7/28/2022	Dry	Standard	EST	US	EST-Dry	NOx conc	0.03	190.12	7.06	13.61
3/24/2021	Dry	Standard	EST	DS	EST-Dry	NOx conc	19	4.07	9.15	6.11
4/8/2021	Dry	Standard	EST	DS	EST-Dry	NOx conc	51.07	2	25.37	4.37
4/22/2021	Dry	Standard	EST	DS	EST-Dry	NOx conc	110.71	3.17	22.4	6
5/6/2021	Dry	Standard	EST	DS	EST-Dry	NOx conc	52.64	4.58	29.15	3.84
5/24/2021	Dry	Standard	EST	DS	EST-Dry	NOx conc	17	5.52	27.6	3.34
6/22/2021	Dry	Standard	EST	DS	EST-Dry	NOx conc	48.71	22.95	23.71	4.65
7/9/2021	Dry	Standard	EST	DS	EST-Dry	NOx conc	49.79		21
8/17/2021	Dry	Standard	EST	DS	EST-Dry	NOx conc	30.64	92.76	26.1	2.57
8/19/2021	Dry	Standard	EST	DS	EST-Dry	NOx conc	22.71	49.82	23.18	2.75
9/2/2021	Dry	Standard	EST	DS	EST-Dry	NOx conc	20.5	43.5	28.47	1.92
10/19/2021	Dry	Standard	EST	DS	EST-Dry	NOx conc	7.71	3.65	30.29	5.21
2/14/2022	Dry	Standard	EST	DS	EST-Dry	NOx conc	7.29	1.47	26.82	8.37
3/15/2022	Dry	Standard	EST	DS	EST-Dry	NOx conc	43.29	3.15	15.18	8.18
4/12/2022	Dry	Standard	EST	DS	EST-Dry	NOx conc	21.29	2.59	29.72
5/24/2022	Dry	Standard	EST	DS	EST-Dry	NOx conc	19.33	5.06	30.06	2.2
6/23/2022	Dry	Standard	EST	DS	EST-Dry	NOx conc	52.61	14.49	30.01	1.71
7/28/2022	Dry	Standard	EST	DS	EST-Dry	NOx conc	16.64	34.99	24.57	7.6
4/26/2021	Dry	High water	EST	US	EST-Dry-HW	NOx conc	118.21	37.8	14	5.9
8/11/2021	Dry	High water	EST	US	EST-Dry-HW	NOx conc	0.19		9
10/5/2021	Dry	High water	EST	US	EST-Dry-HW	NOx conc	17.5		25
11/3/2021	Dry	High water	EST	US	EST-Dry-HW	NOx conc	19.29		30
11/15/2021	Dry	High water	EST	US	EST-Dry-HW	NOx conc	13.64		15
12/16/2021	Dry	High water	EST	US	EST-Dry-HW	NOx conc	49.14	6.01	12.94	6.27
4/26/2021	Dry	High water	EST	DS	EST-Dry-HW	NOx conc	25.7	3.05	28	5.8
8/11/2021	Dry	High water	EST	DS	EST-Dry-HW	NOx conc	8	24.23	26.1	5.71
10/5/2021	Dry	High water	EST	DS	EST-Dry-HW	NOx conc	4.1	4	33.28	3.39
11/3/2021	Dry	High water	EST	DS	EST-Dry-HW	NOx conc	7.03	2.89	32.93	5.98
11/15/2021	Dry	High water	EST	DS	EST-Dry-HW	NOx conc	15.79	1.61	27.97	6.22
12/16/2021	Dry	High water	EST	DS	EST-Dry-HW	NOx conc	12.57	1.88	30.05	7.44
6/5/2021	Wet	Standard	EST	US	EST-Wet	NOx conc	5.75	13.99	0
6/7/2021	Wet	Standard	EST	US	EST-Wet	NOx conc	8.43		0
7/20/2021	Wet	Standard	EST	US	EST-Wet	NOx conc	3.72		0
8/5/2021	Wet	Standard	EST	US	EST-Wet	NOx conc	4.61
9/20/2021	Wet	Standard	EST	US	EST-Wet	NOx conc	1.77		18
1/18/2022	Wet	Standard	EST	US	EST-Wet	NOx conc	17.29		0
7/12/2022	Wet	Standard	EST	US	EST-Wet	NOx conc	7.43	14.83	4
7/17/2022	Wet	Standard	EST	US	EST-Wet	NOx conc	5.67	8.29	3.31	4.3
7/22/2022	Wet	Standard	EST	US	EST-Wet	NOx conc	7.81	2.7	0.12	5.46
6/5/2021	Wet	Standard	EST	DS	EST-Wet	NOx conc	39.36	2.85	13.43	3.64
6/7/2021	Wet	Standard	EST	DS	EST-Wet	NOx conc	84.86		13.43
7/20/2021	Wet	Standard	EST	DS	EST-Wet	NOx conc	73.14	91.09	17.05	4.35
8/5/2021	Wet	Standard	EST	DS	EST-Wet	NOx conc	5.92	25.26	7.92	3.95
9/20/2021	Wet	Standard	EST	DS	EST-Wet	NOx conc	3.75		33.13	4.63
1/18/2022	Wet	Standard	EST	DS	EST-Wet	NOx conc	9.86	1.03	25.16	10.09
7/12/2022	Wet	Standard	EST	DS	EST-Wet	NOx conc	16.55	43.56	24
7/17/2022	Wet	Standard	EST	DS	EST-Wet	NOx conc	3.21	17.87	24.28	4.9
7/22/2022	Wet	Standard	EST	DS	EST-Wet	NOx conc	17.71	9.7	0.54	5
5/10/2006	Dry	Standard	TFZ	US	TFZ-Dry	NOx conc	4.85	1.7	0.05	7.5
5/25/2006	Dry	Standard	TFZ	US	TFZ-Dry	NOx conc	8.57	7.2	0.11	5.8
7/18/2006	Dry	Standard	TFZ	US	TFZ-Dry	NOx conc	4.78	0.8	0.05	5.9
8/30/2006	Dry	Standard	TFZ	US	TFZ-Dry	NOx conc	5.57	3.6	0.06	4.6
10/4/2006	Dry	Standard	TFZ	US	TFZ-Dry	NOx conc	4.14	0.8	0.05	6.8
10/16/2006	Dry	Standard	TFZ	US	TFZ-Dry	NOx conc	3.85	1.2	0.04	7.8
11/20/2006	Dry	Standard	TFZ	US	TFZ-Dry	NOx conc	3.45	0.33	0.04	8.1
12/6/2006	Dry	Standard	TFZ	US	TFZ-Dry	NOx conc	1.76	0.29	0.03	8.8
12/22/2006	Dry	Standard	TFZ	US	TFZ-Dry	NOx conc	2.87	0.3	0.04	9
1/25/2007	Dry	Standard	TFZ	US	TFZ-Dry	NOx conc	2.98	0.51	0.03	9.4
2/7/2007	Dry	Standard	TFZ	US	TFZ-Dry	NOx conc	3.14	0.5	0.03	10.4
2/22/2007	Dry	Standard	TFZ	US	TFZ-Dry	NOx conc	3.71	0.84	0.04	9.3
3/13/2007	Dry	Standard	TFZ	US	TFZ-Dry	NOx conc	3.5	0.89	0.05	8.9
4/3/2007	Dry	Standard	TFZ	US	TFZ-Dry	NOx conc	3.85	1.56	0.07	8
8/17/2021	Dry	Standard	TFZ	US	TFZ-Dry	NOx conc	1.14	21.5	0.04	4.94
5/10/2006	Dry	Standard	TFZ	US	TFZ-Dry	NOx conc	5.924339757	2.5	0.06	6.5
5/25/2006	Dry	Standard	TFZ	US	TFZ-Dry	NOx conc	25.41042113	11.8	0.12	7.3
6/19/2006	Dry	Standard	TFZ	US	TFZ-Dry	NOx conc	4.925053533	1.3	0.05	6
7/18/2006	Dry	Standard	TFZ	US	TFZ-Dry	NOx conc	6.923625981	5.1	0.05	4.7
8/30/2006	Dry	Standard	TFZ	US	TFZ-Dry	NOx conc	9.064953605	3.5	0.06	4.4
10/4/2006	Dry	Standard	TFZ	US	TFZ-Dry	NOx conc	17.27337616	2	0.07	8.4
10/16/2006	Dry	Standard	TFZ	US	TFZ-Dry	NOx conc	3.783012134	0.9	0.04	7.3
11/20/2006	Dry	Standard	TFZ	US	TFZ-Dry	NOx conc	5.039257673	0.54	0.05	6.7
12/6/2006	Dry	Standard	TFZ	US	TFZ-Dry	NOx conc	1.970021413	0.3	0.03	8.2
12/22/2006	Dry	Standard	TFZ	US	TFZ-Dry	NOx conc	7.351891506	0.31	0.05	8.4
1/25/2007	Dry	Standard	TFZ	US	TFZ-Dry	NOx conc	3.047822984	0.52	0.03	9.2
2/7/2007	Dry	Standard	TFZ	US	TFZ-Dry	NOx conc	3.140613847	0.79	0.03	10.5
2/22/2007	Dry	Standard	TFZ	US	TFZ-Dry	NOx conc	15.06067095	0.86	0.05	9
3/13/2007	Dry	Standard	TFZ	US	TFZ-Dry	NOx conc	4.853675946	1.08	0.05	8.3
3/19/2007	Dry	Standard	TFZ	US	TFZ-Dry	NOx conc	12.13418986	1.21	0.06	8.9
4/3/2007	Dry	Standard	TFZ	US	TFZ-Dry	NOx conc	32.26266952	5.7	0.1	5.9
5/10/2006	Dry	Standard	TFZ	DS	TFZ-Dry	NOx conc	12.14285714	2.4	0.06	6
5/25/2006	Dry	Standard	TFZ	DS	TFZ-Dry	NOx conc	37.57142857	26.1	0.2	7.8
7/18/2006	Dry	Standard	TFZ	DS	TFZ-Dry	NOx conc	21.5	8	0.07	4
8/30/2006	Dry	Standard	TFZ	DS	TFZ-Dry	NOx conc	17.42857143	3.6	0.08	3.8
10/4/2006	Dry	Standard	TFZ	DS	TFZ-Dry	NOx conc	28.07142857	2.7	0.09	5.4
10/16/2006	Dry	Standard	TFZ	DS	TFZ-Dry	NOx conc	8.571428571	0.9	0.04	6.6
11/20/2006	Dry	Standard	TFZ	DS	TFZ-Dry	NOx conc	10.42857143	0.27	0.06	6.7
12/6/2006	Dry	Standard	TFZ	DS	TFZ-Dry	NOx conc	4.178571429	0.38	0.03	8
12/22/2006	Dry	Standard	TFZ	DS	TFZ-Dry	NOx conc	12.21428571	0.7	0.06	8.1
1/25/2007	Dry	Standard	TFZ	DS	TFZ-Dry	NOx conc	6.257142857	0.45	0.03	9.2
2/7/2007	Dry	Standard	TFZ	DS	TFZ-Dry	NOx conc	8	0.47	0.04	10.5
2/22/2007	Dry	Standard	TFZ	DS	TFZ-Dry	NOx conc	11.35714286	1.11	0.06	9.1
3/13/2007	Dry	Standard	TFZ	DS	TFZ-Dry	NOx conc	23.14285714	1.36	0.06	8.2
4/3/2007	Dry	Standard	TFZ	DS	TFZ-Dry	NOx conc	33.35714286	9.75	0.11	8.8
8/17/2021	Dry	Standard	TFZ	DS	TFZ-Dry	NOx conc	8.64	21.6	0.04	4.24
6/15/2006	Wet	Standard	TFZ	US	TFZ-Wet	NOx conc	4.57	1.4	0.04	6.5
7/6/2006	Wet	Standard	TFZ	US	TFZ-Wet	NOx conc	5	1.3	0.04	5.9
8/2/2006	Wet	Standard	TFZ	US	TFZ-Wet	NOx conc	4.57	0.8	0.05	5.7
8/17/2006	Wet	Standard	TFZ	US	TFZ-Wet	NOx conc	5.14	2.6	0.09	5.2
9/15/2006	Wet	Standard	TFZ	US	TFZ-Wet	NOx conc	2.5	0.5	0.03	6.3
11/9/2006	Wet	Standard	TFZ	US	TFZ-Wet	NOx conc	1.73	0.37	0.04	5.3
1/9/2007	Wet	Standard	TFZ	US	TFZ-Wet	NOx conc	2.87	0.54	0.03	6.7
4/16/2007	Wet	Standard	TFZ	US	TFZ-Wet	NOx conc	0.36	1.98	0.06	7
6/7/2021	Wet	Standard	TFZ	US	TFZ-Wet	NOx conc	5.2	10.09	0.07	5.63
4/24/2006	Wet	Standard	TFZ	US	TFZ-Wet	NOx conc	12.4910778	7.2	0.1	4.8
6/15/2006	Wet	Standard	TFZ	US	TFZ-Wet	NOx conc	16.20271235	1.6	0.06	5.3
7/6/2006	Wet	Standard	TFZ	US	TFZ-Wet	NOx conc	6.067094932	2.4	0.05	5.3
8/2/2006	Wet	Standard	TFZ	US	TFZ-Wet	NOx conc	5.781584582	6.9	0.05	4.7
8/17/2006	Wet	Standard	TFZ	US	TFZ-Wet	NOx conc	10.42112777	7.5	0.09	4.4
9/15/2006	Wet	Standard	TFZ	US	TFZ-Wet	NOx conc	2.49821556	2	0.04	5.1
10/30/2006	Wet	Standard	TFZ	US	TFZ-Wet	NOx conc	0.356887937		0.04	7.1
11/9/2006	Wet	Standard	TFZ	US	TFZ-Wet	NOx conc	0.35117773	0.94	0.04	4.8
1/9/2007	Wet	Standard	TFZ	US	TFZ-Wet	NOx conc	2.276945039	0.52	0.03	6.6
4/16/2007	Wet	Standard	TFZ	US	TFZ-Wet	NOx conc	6.923625981	3.96	0.07	6.19
6/15/2006	Wet	Standard	TFZ	DS	TFZ-Wet	NOx conc	18.57142857	2.3	0.06	5.2
7/6/2006	Wet	Standard	TFZ	DS	TFZ-Wet	NOx conc	13.78571429	2.4	0.05	4.5
8/2/2006	Wet	Standard	TFZ	DS	TFZ-Wet	NOx conc	10.5	11.3	0.05	4.1
8/17/2006	Wet	Standard	TFZ	DS	TFZ-Wet	NOx conc	41.57142857	9.8	0.12	4
9/15/2006	Wet	Standard	TFZ	DS	TFZ-Wet	NOx conc	6.285714286	1	0.04	4.8
11/9/2006	Wet	Standard	TFZ	DS	TFZ-Wet	NOx conc	1.4	0.78	0.06	4.2
1/9/2007	Wet	Standard	TFZ	DS	TFZ-Wet	NOx conc	6.964285714	0.55	0.04	6.5
4/16/2007	Wet	Standard	TFZ	DS	TFZ-Wet	NOx conc	9.142857143	9.92	0.09	6
6/7/2021	Wet	Standard	TFZ	DS	TFZ-Wet	NOx conc	28.9	13.88	0.1	4.33
