# Supplementary material for: Chronic enrichment affects nitrogen removal in tidal freshwater river and estuarine creek sediments
Source: J Environ Qual. 2025 Jan 13;54(2):420–34. doi: 10.1002/jeq2.20674 (PMC11893282; doi:10.1002/jeq2.20674)
Supplement: Supplementary file 3 — Supporting Information [file JEQ2-54-420-s003.csv]

Study	Date	Precipitation	Season	System	Location	Replicate	N2 flux	Sediment oxygen demand
	6/7/2021	Wet	Early Summer	EST	US	1	200.756405	3159.714427
	6/7/2021	Wet	Early Summer	EST	US	2	22.2454334	1730.083886
	6/7/2021	Wet	Early Summer	EST	US	3	153.6944639	1379.648742
	6/7/2021	Wet	Early Summer	EST	DS	1	281.3095516	-9.370299
	6/7/2021	Wet	Early Summer	EST	DS	2	182.4378972	-15.979423
	6/7/2021	Wet	Early Summer	EST	DS	3	243.779529	221.52843
	6/7/2021	Wet	Early Summer	TFZ	US	1	225.4725528	711.526808
	6/7/2021	Wet	Early Summer	TFZ	US	2	291.8917415	637.654567
	6/7/2021	Wet	Early Summer	TFZ	US	3	248.3329121	981.182081
	6/7/2021	Wet	Early Summer	TFZ	DS	1	170.4823567	829.065817
	6/7/2021	Wet	Early Summer	TFZ	DS	2	127.1238184	587.915234
	6/7/2021	Wet	Early Summer	TFZ	DS	3	142.4702351	700.746651
	8/17/2021	Dry	Late summer	EST	US	1	78.5566385	194.982773
	8/17/2021	Dry	Late summer	EST	US	2	120.9980989	78.764123
	8/17/2021	Dry	Late summer	EST	US	3	23.1557158	273.938483
	8/17/2021	Dry	Late summer	EST	DS	1	128.5239424	869.125782
	8/17/2021	Dry	Late summer	EST	DS	2	256.1427938	21.958915
	8/17/2021	Dry	Late summer	EST	DS	3	0.4808653	649.909293
	8/17/2021	Dry	Late summer	TFZ	US	1	37.7371571	429.214032
	8/17/2021	Dry	Late summer	TFZ	US	2	72.5448677	665.993793
	8/17/2021	Dry	Late summer	TFZ	US	3	56.4143796	560.60893
	8/17/2021	Dry	Late summer	TFZ	DS	1	58.4115633	625.510259
	8/17/2021	Dry	Late summer	TFZ	DS	2	64.6253683	1027.198227
	8/17/2021	Dry	Late summer	TFZ	DS	3	52.7457948	737.707816
Ensign et al. (2008)	9/13/2006		Late summer	TFZ	DS	1	42.53	807.7
Ensign et al. (2008)	9/13/2006		Late summer	TFZ	DS	2	28.84	695.5
Ensign et al. (2008)	9/13/2006		Late summer	TFZ	DS	3	49.19	803.8
Ensign et al. (2008)	5/16/2007		Early summer	TFZ	DS	1	215.88	1448.2
Ensign et al. (2008)	5/16/2007		Early summer	TFZ	DS	2	73.72	549.9
Ensign et al. (2008)	5/16/2007		Early summer	TFZ	DS	3	120.54	864.1
Ensign et al. (2008)	6/26/2007		Early summer	TFZ	DS	1	267.84	796.7
Ensign et al. (2008)	6/26/2007		Early summer	TFZ	DS	2	120.84	1081.2
Ensign et al. (2008)	6/26/2007		Early summer	TFZ	DS	3	220.68	1062.3
Ensign et al. (2008)	8/7/2007		Late summer	TFZ	DS	1	82.68	987.4
Ensign et al. (2008)	8/7/2007		Late summer	TFZ	DS	2	-13.11	2021.7
Ensign et al. (2008)	8/7/2007		Late summer	TFZ	DS	3	8.37	1268.9
Von Korff et al. (2014)	6/15/2011		Early summer	TFZ	US	1	243.77	1268.8
Von Korff et al. (2014)	6/15/2011		Early summer	TFZ	US	2	264.73	1218.4
Von Korff et al. (2014)	6/15/2011		Early summer	TFZ	US	3	203.88	1262.7
Von Korff et al. (2014)	9/9/2010		Late summer	TFZ	US	1	232.32	983.8
Von Korff et al. (2014)	9/9/2010		Late summer	TFZ	US	2	144.06	694.1
Von Korff et al. (2014)	9/9/2010		Late summer	TFZ	US	3	305.22	1220.7
